# Supplementary material for: Two new species of the bamboo-feeding genus Bambusicaliscelis Chen & Zhang, 2011 from China (Hemiptera, Fulgoromorpha, Caliscelidae)
Source: Zookeys. 2018 Jul 26;(776):81–9. doi: 10.3897/zookeys.776.24355 (PMC6072826; doi:10.3897/zookeys.776.24355)
Supplement: XML Treatment for Bambusicaliscelis [file zookeys.776.24355-treatment1.xml]

<!DOCTYPE tp:taxon-treatment
  PUBLIC "-//TaxonX//DTD Taxonomic Treatment Publishing DTD v0 20100105//EN" "tax-treatment-NSO.dtd">
<tp:taxon-treatment xmlns:tp="http://www.plazi.org/taxpub"><tp:treatment-meta><kwd-group><label>Taxon classification</label><kwd><named-content xmlns:xlink="http://www.w3.org/1999/xlink" content-type="kingdom">Animalia</named-content></kwd><kwd><named-content xmlns:xlink="http://www.w3.org/1999/xlink" content-type="order">Hemiptera</named-content></kwd><kwd><named-content xmlns:xlink="http://www.w3.org/1999/xlink" content-type="family">Caliscelidae</named-content></kwd></kwd-group><mixed-citation publication-type="journal"><person-group><name><surname>Gong</surname><given-names>Nian</given-names></name><name><surname>Yang</surname><given-names>Lin</given-names></name><name><surname>Chen</surname><given-names>Xiang-Sheng</given-names></name></person-group><article-title>Two new species of the bamboo-feeding genus <italic><tp:taxon-name><tp:taxon-name-part taxon-name-part-type="genus" reg="Bambusicaliscelis">Bambusicaliscelis</tp:taxon-name-part></tp:taxon-name></italic> Chen &amp; Zhang, 2011 from China (<tp:taxon-name><tp:taxon-name-part taxon-name-part-type="order">Hemiptera</tp:taxon-name-part></tp:taxon-name>, <tp:taxon-name><tp:taxon-name-part taxon-name-part-type="infraorder">Fulgoromorpha</tp:taxon-name-part></tp:taxon-name>, <tp:taxon-name><tp:taxon-name-part taxon-name-part-type="family">Caliscelidae</tp:taxon-name-part></tp:taxon-name>)</article-title><source>Zookeys</source><day>26</day><month>7</month><year>2018</year><volume>2018</volume><issue>776</issue><fpage>81</fpage><lpage>89</lpage><pub-id pub-id-type="doi">10.3897/zookeys.776.24355</pub-id></mixed-citation></tp:treatment-meta><tp:nomenclature><tp:taxon-name>
            <tp:taxon-name-part taxon-name-part-type="genus" reg="Bambusicaliscelis">Bambusicaliscelis</tp:taxon-name-part>
          </tp:taxon-name><tp:taxon-authority>Chen &amp; Zhang, 2011</tp:taxon-authority><xref ref-type="fig" rid="F1">Figs 1–12</xref><xref ref-type="fig" rid="F2">, 13–24</xref><tp:nomenclature-citation-list><tp:nomenclature-citation><tp:taxon-name>
                <tp:taxon-name-part taxon-name-part-type="genus" reg="Bambusicaliscelis">Bambusicaliscelis</tp:taxon-name-part>
              </tp:taxon-name><comment>Chen &amp; Zhang, 2011: 95; <xref ref-type="bibr" rid="B4">Chen et al. 2014</xref>: 157.</comment></tp:nomenclature-citation></tp:nomenclature-citation-list></tp:nomenclature><tp:treatment-sec sec-type="type species" id="SECID0EWMAC"><title>Type species.</title><p><italic><tp:taxon-name><tp:taxon-name-part taxon-name-part-type="genus" reg="Bambusicaliscelis">Bambusicaliscelis</tp:taxon-name-part><tp:taxon-name-part taxon-name-part-type="species" reg="fanjingensis">fanjingensis</tp:taxon-name-part></tp:taxon-name></italic> Chen &amp; Zhang, 2011, by original designation.</p></tp:treatment-sec><tp:treatment-sec sec-type="diagnosis" id="SECID0EHNAC"><title>Diagnosis.</title><p>General color yellowish brown to blackish brown. Vertex from apex to tip of abdomen with a pale longitudinal stripe along median line. Vertex with disc slightly concave, lateral margins subparallel, width at base wider than length in middle line. Frons rather broad, widest part under level of lower margin of eyes, length in median line longer than width; lateral margins distinctly carinate, from apex to level of lower margin of eyes subparallel then gradually incurved to frontoclypeal suture; median carina present, weak; submedian carinae arising from basal margin of frons, slightly divergent then convergent apically, not reaching to frontoclypeal suture; each lateral area between submedian carina and lateral carina with two rows include 12 small pustules. Postclypeus with median carina distinct, lateral carinate obscure. Rostrum reaching posterior trochanters. Pronotum broad transversely, 3-carinate, median carina weak, length in median line slightly shorter than vertex. Mesonotum 3-carinate, median carina weak, length in median line shorter than vertex and pronotum combined. Forewing with length slightly longer than width, anterior and posterior margins subparallel, apical margin subtruncate, veins obscure. Hindwing absent. Legs with fore and middle femora and tibiae normal. Hind tibiae with one spine at middle. Spinal formula of hind leg 6–3–2.</p><p><italic>Male genitalia.</italic> Anal segment short, in dorsal view with length in middle line longer than broad at widest part. Pygofer in lateral view with ventral margin distinctly longer than dorsal margin, in posterior view long oval, with opening longer than broad. Aedeagus with phallobase tubular; phallus paired, slender and long, encircled in phallobase, tapering apically. Genital style broad, with a strong finger-like process apically arising from dorsal margin, directed basally.</p></tp:treatment-sec><tp:treatment-sec sec-type="distribution" id="SECID0EQNAC"><title>Distribution.</title><p>China (Guizhou, Yunnan, and Guangxi).</p></tp:treatment-sec><tp:treatment-sec sec-type="host" id="SECID0EVNAC"><title>Host plant.</title><p>Bamboo.</p></tp:treatment-sec><tp:treatment-sec sec-type="Checklist of species of Bambusicaliscelis Chen &amp; Zhang" id="SECID0E1NAC"><title>Checklist of species of <italic><tp:taxon-name><tp:taxon-name-part taxon-name-part-type="genus" reg="Bambusicaliscelis">Bambusicaliscelis</tp:taxon-name-part></tp:taxon-name></italic> Chen &amp; Zhang</title><p><italic><tp:taxon-name><tp:taxon-name-part taxon-name-part-type="genus" reg="Bambusicaliscelis">B.</tp:taxon-name-part><tp:taxon-name-part taxon-name-part-type="species" reg="dentis">dentis</tp:taxon-name-part></tp:taxon-name></italic> Chen &amp; Zhang, 2011; China (Guizhou).</p><p><italic><tp:taxon-name><tp:taxon-name-part taxon-name-part-type="genus" reg="Bambusicaliscelis">B.</tp:taxon-name-part><tp:taxon-name-part taxon-name-part-type="species" reg="fanjingensis">fanjingensis</tp:taxon-name-part></tp:taxon-name></italic> Chen &amp; Zhang, 2011; China (Guizhou).</p><p><italic><tp:taxon-name><tp:taxon-name-part taxon-name-part-type="genus" reg="Bambusicaliscelis">B.</tp:taxon-name-part><tp:taxon-name-part taxon-name-part-type="species" reg="flavus">flavus</tp:taxon-name-part></tp:taxon-name></italic> Chen &amp; Gong, sp. n.; China (Yunnan).</p><p><italic><tp:taxon-name><tp:taxon-name-part taxon-name-part-type="genus" reg="Bambusicaliscelis">B.</tp:taxon-name-part><tp:taxon-name-part taxon-name-part-type="species" reg="guttatus">guttatus</tp:taxon-name-part></tp:taxon-name></italic> Chen &amp; Gong, sp. n.; China (Guangxi).</p></tp:treatment-sec><tp:treatment-sec><!--Section generated to contain objects referenced in tp:taxon-treatment.--><fig id="F1" position="float" orientation="portrait"><label>Figures 1–12.</label><caption><p><italic><tp:taxon-name><tp:taxon-name-part taxon-name-part-type="genus" reg="Bambusicaliscelis">B.</tp:taxon-name-part><tp:taxon-name-part taxon-name-part-type="species" reg="flavus">flavus</tp:taxon-name-part></tp:taxon-name></italic> sp. n., male <bold>1</bold> Male habitus, dorsal view <bold>2</bold> Male habitus, lateral view <bold>3</bold> Head and thorax, dorsal view <bold>4</bold> Face <bold>5</bold> Head and thorax, lateral view <bold>6</bold> Forewing <bold>7</bold> Anal segment, dorsal view <bold>8</bold> Male genitalia, lateral view <bold>9</bold> Pygofer, posterior view <bold>10</bold> Genital Styles, lateral view <bold>11</bold> Pygofer and genital styles, ventral view <bold>12</bold> Aedeagus, lateral view. Scale bars: 0.5 mm (<bold>1–5, 7, 10–12</bold>), 1 mm (<bold>6, 8–9</bold>).</p></caption><graphic xmlns:xlink="http://www.w3.org/1999/xlink" xlink:href="zookeys-776-081-g001.jpg" position="float" orientation="portrait" xlink:type="simple" id="oo_219167.jpg"/></fig><fig id="F2" position="float" orientation="portrait"><label>Figures 13–24.</label><caption><p><italic><tp:taxon-name><tp:taxon-name-part taxon-name-part-type="genus" reg="Bambusicaliscelis">B.</tp:taxon-name-part><tp:taxon-name-part taxon-name-part-type="species" reg="guttatus">guttatus</tp:taxon-name-part></tp:taxon-name></italic> sp. n., male <bold>13</bold> Male habitus, dorsal view <bold>14</bold> Male habitus, lateral view <bold>15</bold> Head and thorax, dorsal view <bold>16</bold> Face <bold>17</bold> Head and thorax, lateral view <bold>18</bold> Forewing <bold>19</bold> Anal segment, dorsal view <bold>20</bold> Male genitalia, lateral view <bold>21</bold> Pygofer, posterior view <bold>22</bold> Genital Styles, lateral view <bold>23</bold> Pygofer and genital styles, ventral view <bold>24</bold> Aedeagus, lateral view. Scale bars: 0.5 mm (<bold>13–17, 19, 21–24</bold>), 1 mm (<bold>18, 20</bold>).</p></caption><graphic xmlns:xlink="http://www.w3.org/1999/xlink" xlink:href="zookeys-776-081-g002.jpg" position="float" orientation="portrait" xlink:type="simple" id="oo_219168.jpg"/></fig></tp:treatment-sec><ref-list><ref id="B4"><mixed-citation xmlns:xlink="http://www.w3.org/1999/xlink" xlink:type="simple"><person-group><name name-style="western"><surname>Chen</surname><given-names>XS</given-names></name><name name-style="western"><surname>Zhang</surname><given-names>ZG</given-names></name><name name-style="western"><surname>Chang</surname><given-names>ZM</given-names></name></person-group> (<year>2014</year>) <source><tp:taxon-name><tp:taxon-name-part taxon-name-part-type="family">Issidae</tp:taxon-name-part></tp:taxon-name> and <tp:taxon-name><tp:taxon-name-part taxon-name-part-type="family">Caliscelidae</tp:taxon-name-part></tp:taxon-name> (<tp:taxon-name><tp:taxon-name-part taxon-name-part-type="order">Hemiptera</tp:taxon-name-part></tp:taxon-name>: <tp:taxon-name><tp:taxon-name-part taxon-name-part-type="superfamily">Fulgoroidea</tp:taxon-name-part></tp:taxon-name>) from China.</source><publisher-name>Guizhou Science and Technology Publishing House</publisher-name>, <publisher-loc>Guiyang</publisher-loc>, <size units="page">242 pp</size>.</mixed-citation></ref></ref-list></tp:taxon-treatment>
