# Supplementary material for: Two new species of the bamboo-feeding genus Bambusicaliscelis Chen & Zhang, 2011 from China (Hemiptera, Fulgoromorpha, Caliscelidae)
Source: Zookeys. 2018 Jul 26;(776):81–9. doi: 10.3897/zookeys.776.24355 (PMC6072826; doi:10.3897/zookeys.776.24355)
Supplement: XML Treatment for Bambusicaliscelis flavus [file zookeys.776.24355-treatment2.xml]

<!DOCTYPE tp:taxon-treatment
  PUBLIC "-//TaxonX//DTD Taxonomic Treatment Publishing DTD v0 20100105//EN" "tax-treatment-NSO.dtd">
<tp:taxon-treatment xmlns:tp="http://www.plazi.org/taxpub"><tp:treatment-meta><kwd-group><label>Taxon classification</label><kwd><named-content xmlns:xlink="http://www.w3.org/1999/xlink" content-type="kingdom">Animalia</named-content></kwd><kwd><named-content xmlns:xlink="http://www.w3.org/1999/xlink" content-type="order">Hemiptera</named-content></kwd><kwd><named-content xmlns:xlink="http://www.w3.org/1999/xlink" content-type="family">Caliscelidae</named-content></kwd></kwd-group><mixed-citation publication-type="journal"><person-group><name><surname>Gong</surname><given-names>Nian</given-names></name><name><surname>Yang</surname><given-names>Lin</given-names></name><name><surname>Chen</surname><given-names>Xiang-Sheng</given-names></name></person-group><article-title>Two new species of the bamboo-feeding genus <italic><tp:taxon-name><tp:taxon-name-part taxon-name-part-type="genus" reg="Bambusicaliscelis">Bambusicaliscelis</tp:taxon-name-part></tp:taxon-name></italic> Chen &amp; Zhang, 2011 from China (<tp:taxon-name><tp:taxon-name-part taxon-name-part-type="order">Hemiptera</tp:taxon-name-part></tp:taxon-name>, <tp:taxon-name><tp:taxon-name-part taxon-name-part-type="infraorder">Fulgoromorpha</tp:taxon-name-part></tp:taxon-name>, <tp:taxon-name><tp:taxon-name-part taxon-name-part-type="family">Caliscelidae</tp:taxon-name-part></tp:taxon-name>)</article-title><source>Zookeys</source><day>26</day><month>7</month><year>2018</year><volume>2018</volume><issue>776</issue><fpage>81</fpage><lpage>89</lpage><pub-id pub-id-type="doi">10.3897/zookeys.776.24355</pub-id></mixed-citation></tp:treatment-meta><tp:nomenclature><tp:taxon-name>
            <tp:taxon-name-part taxon-name-part-type="genus" reg="Bambusicaliscelis">Bambusicaliscelis</tp:taxon-name-part>
            <tp:taxon-name-part taxon-name-part-type="species" reg="flavus">flavus</tp:taxon-name-part>
            <object-id xmlns:xlink="http://www.w3.org/1999/xlink" content-type="zoobank" xlink:type="simple">http://zoobank.org/2AE83E54-7C91-466C-AB23-654782A6FCEC</object-id>
          </tp:taxon-name><tp:taxon-authority>Chen &amp; Gong</tp:taxon-authority><tp:taxon-status xmlns:xlink="http://www.w3.org/1999/xlink" xlink:type="simple">sp. n.</tp:taxon-status><xref ref-type="fig" rid="F1">Figs 1–12</xref><!--PageBreak--></tp:nomenclature><tp:treatment-sec sec-type="description" id="SECID0E5GAE"><title>Measurements.</title><p>Body length (from apex of vertex to tip of abdomen): male 4.2–4.3 mm (N = 2); forewing length: male 1.7–1.8 mm (N = 2).</p></tp:treatment-sec><tp:treatment-sec sec-type="description" id="SECID0EDHAE"><title>Description.</title><p><italic>Coloration.</italic> Body mainly yellowish brown. The longitudinal stripe from apex of vertex to tip of abdomen pale yellow, abdomen blackish brown (Figs <xref ref-type="fig" rid="F1">1–2</xref>). Frons (Figure <xref ref-type="fig" rid="F1">4</xref>) brown with the small yellowish white pustules between lateral and submedian carinae. Clypeus, antennae and legs yellowish brown. Eyes brown. Pustules of pro- and mesonotum (Figure <xref ref-type="fig" rid="F1">3</xref>) yellowish white. Forewing (Figs <xref ref-type="fig" rid="F1">1–2</xref>, <xref ref-type="fig" rid="F1">6</xref>) yellow.</p><p><italic>Head and thorax.</italic> Vertex with anterior margin slightly convex, width of vertex (Figure <xref ref-type="fig" rid="F1">3</xref>) including eyes 0.9 times narrower than pronotum. Vertex (Figure <xref ref-type="fig" rid="F1">3</xref>) with length in middle line 0.7 times than width at base. Frons (Figure <xref ref-type="fig" rid="F1">4</xref>) 1.1 times longer in middle line than widest part, submedian carinae slightly keeled; areas between submedian carinae and lateral carinae slightly depressed. Pronotum (Figure <xref ref-type="fig" rid="F1">3</xref>) shorter in middle line than vertex (1:1.3). Mesonotum (Figure <xref ref-type="fig" rid="F1">3</xref>) 0.8 times as long as vertex and pronotum together in middle line. Forewing (Figure <xref ref-type="fig" rid="F1">6</xref>) with length 1.1 times than broad at widest part, veins obscure.</p><p><italic>Male genitalia.</italic> Anal segment in dorsal view (Figure <xref ref-type="fig" rid="F1">7</xref>) with length 1.5 times longer in middle line than widest part, lateral margins slight concave; in lateral view (Figure <xref ref-type="fig" rid="F1">8</xref>) dorsal margin slightly convex, broadening apically, to apical 1/2 widest, thence abruptly narrowed, ventral margin slightly concave. Pygofer in lateral view (Figure <xref ref-type="fig" rid="F1">8</xref>) with posterior margin sinuate; in posterior view (Figure <xref ref-type="fig" rid="F1">9</xref>) nearly oval, with length 1.9 times than widest part; in ventral view (Figure <xref ref-type="fig" rid="F1">11</xref>) with posterior margin slightly concave, anterior margin slightly convex, two lateral margins subparallel. Genital style in lateral view (Figure <xref ref-type="fig" rid="F1">10</xref>) with median portion broad, large, apical margin slightly concave, with length 1.7 times as long as widest part; in ventral view (Figure <xref ref-type="fig" rid="F1">11</xref>) pear-like. Aedeagus with phallobase relatively large, truncate; phallus (Figs <xref ref-type="fig" rid="F1">8</xref>, <xref ref-type="fig" rid="F1">12</xref>) tubular, slender and long, tapering apically, apical 1/2 beyond apical margin of phallobase, then apical 1/4 dorsally reflexed.</p></tp:treatment-sec><tp:treatment-sec sec-type="type material" id="SECID0EDKAE"><title>Type material.</title><p>Holotype: ♂, <bold>China</bold>: Yunnan Province, Lushui County, Pianma Town (<named-content xmlns:xlink="http://www.w3.org/1999/xlink" content-type="dwc:verbatimCoordinates" xlink:type="simple"><named-content content-type="geo-json" specific-use="{&#34;type&#34;:&#34;Point&#34;,&#34;coordinates&#34;:[98.633333,26.166667]}" id="NCID0EOKAE" xlink:type="simple">26°10'N, 98°38'E</named-content></named-content>), 17 August 2008, Xiang-Sheng Chen; paratypes: ♂, data same as holotype.</p></tp:treatment-sec><tp:treatment-sec sec-type="host" id="SECID0ETKAE"><title>Host plant.</title><p>Bamboo.</p></tp:treatment-sec><tp:treatment-sec sec-type="distribution" id="SECID0EYKAE"><title>Distribution.</title><p>China (Yunnan).</p></tp:treatment-sec><tp:treatment-sec sec-type="etymology" id="SECID0E4KAE"><title>Etymology.</title><p>The specific name is derived from the Latin words “<italic><tp:taxon-name><tp:taxon-name-part taxon-name-part-type="genus" reg="Bambusicaliscelis"/><tp:taxon-name-part taxon-name-part-type="species" reg="flavus">flavus</tp:taxon-name-part></tp:taxon-name></italic>” which refer to its forewing color.</p></tp:treatment-sec><tp:treatment-sec sec-type="Differential diagnosis" id="SECID0ENLAE"><title>Differential diagnosis.</title><p>This new species is similar to <italic><tp:taxon-name><tp:taxon-name-part taxon-name-part-type="genus" reg="Bambusicaliscelis">B.</tp:taxon-name-part><tp:taxon-name-part taxon-name-part-type="species" reg="fanjingensis">fanjingensis</tp:taxon-name-part></tp:taxon-name></italic>, but differs in: 1) forewing yellow (dark brown in <italic><tp:taxon-name><tp:taxon-name-part taxon-name-part-type="genus" reg="Bambusicaliscelis"/><tp:taxon-name-part taxon-name-part-type="species" reg="fanjingensis">fanjingensis</tp:taxon-name-part></tp:taxon-name></italic>); 2) pygofer in posterior view, ventral margin without medioventral process (with a medioventral process in <italic><tp:taxon-name><tp:taxon-name-part taxon-name-part-type="genus" reg="Bambusicaliscelis"/><tp:taxon-name-part taxon-name-part-type="species" reg="fanjingensis">fanjingensis</tp:taxon-name-part></tp:taxon-name></italic>); 3) pygofer in lateral view with dorsal margin roundly convex and posterior margin sinuate (dorsal and posterior margin concave at middle in <italic><tp:taxon-name><tp:taxon-name-part taxon-name-part-type="genus" reg="Bambusicaliscelis"/><tp:taxon-name-part taxon-name-part-type="species" reg="fanjingensis">fanjingensis</tp:taxon-name-part></tp:taxon-name></italic>).</p><fig id="F1" position="float" orientation="portrait"><label>Figures 1–12.</label><caption><p><italic><tp:taxon-name><tp:taxon-name-part taxon-name-part-type="genus" reg="Bambusicaliscelis">B.</tp:taxon-name-part><tp:taxon-name-part taxon-name-part-type="species" reg="flavus">flavus</tp:taxon-name-part></tp:taxon-name></italic> sp. n., male <bold>1</bold> Male habitus, dorsal view <bold>2</bold> Male habitus, lateral view <bold>3</bold> Head and thorax, dorsal view <bold>4</bold> Face <bold>5</bold> Head and thorax, lateral view <bold>6</bold> Forewing <bold>7</bold> Anal segment, dorsal view <bold>8</bold> Male genitalia, lateral view <bold>9</bold> Pygofer, posterior view <bold>10</bold> Genital Styles, lateral view <bold>11</bold> Pygofer and genital styles, ventral view <bold>12</bold> Aedeagus, lateral view. Scale bars: 0.5 mm (<bold>1–5, 7, 10–12</bold>), 1 mm (<bold>6, 8–9</bold>).</p></caption><graphic xmlns:xlink="http://www.w3.org/1999/xlink" xlink:href="zookeys-776-081-g001.jpg" position="float" orientation="portrait" xlink:type="simple" id="oo_219167.jpg"/></fig><!--PageBreak--><!--PageBreak--></tp:treatment-sec></tp:taxon-treatment>
