# Supplementary material for: Two new species of the bamboo-feeding genus Bambusicaliscelis Chen & Zhang, 2011 from China (Hemiptera, Fulgoromorpha, Caliscelidae)
Source: Zookeys. 2018 Jul 26;(776):81–9. doi: 10.3897/zookeys.776.24355 (PMC6072826; doi:10.3897/zookeys.776.24355)
Supplement: XML Treatment for Bambusicaliscelis guttatus [file zookeys.776.24355-treatment3.xml]

<!DOCTYPE tp:taxon-treatment
  PUBLIC "-//TaxonX//DTD Taxonomic Treatment Publishing DTD v0 20100105//EN" "tax-treatment-NSO.dtd">
<tp:taxon-treatment xmlns:tp="http://www.plazi.org/taxpub"><tp:treatment-meta><kwd-group><label>Taxon classification</label><kwd><named-content xmlns:xlink="http://www.w3.org/1999/xlink" content-type="kingdom">Animalia</named-content></kwd><kwd><named-content xmlns:xlink="http://www.w3.org/1999/xlink" content-type="order">Hemiptera</named-content></kwd><kwd><named-content xmlns:xlink="http://www.w3.org/1999/xlink" content-type="family">Caliscelidae</named-content></kwd></kwd-group><mixed-citation publication-type="journal"><person-group><name><surname>Gong</surname><given-names>Nian</given-names></name><name><surname>Yang</surname><given-names>Lin</given-names></name><name><surname>Chen</surname><given-names>Xiang-Sheng</given-names></name></person-group><article-title>Two new species of the bamboo-feeding genus <italic><tp:taxon-name><tp:taxon-name-part taxon-name-part-type="genus" reg="Bambusicaliscelis">Bambusicaliscelis</tp:taxon-name-part></tp:taxon-name></italic> Chen &amp; Zhang, 2011 from China (<tp:taxon-name><tp:taxon-name-part taxon-name-part-type="order">Hemiptera</tp:taxon-name-part></tp:taxon-name>, <tp:taxon-name><tp:taxon-name-part taxon-name-part-type="infraorder">Fulgoromorpha</tp:taxon-name-part></tp:taxon-name>, <tp:taxon-name><tp:taxon-name-part taxon-name-part-type="family">Caliscelidae</tp:taxon-name-part></tp:taxon-name>)</article-title><source>Zookeys</source><day>26</day><month>7</month><year>2018</year><volume>2018</volume><issue>776</issue><fpage>81</fpage><lpage>89</lpage><pub-id pub-id-type="doi">10.3897/zookeys.776.24355</pub-id></mixed-citation></tp:treatment-meta><tp:nomenclature><tp:taxon-name>
            <tp:taxon-name-part taxon-name-part-type="genus" reg="Bambusicaliscelis">Bambusicaliscelis</tp:taxon-name-part>
            <tp:taxon-name-part taxon-name-part-type="species" reg="guttatus">guttatus</tp:taxon-name-part>
            <object-id xmlns:xlink="http://www.w3.org/1999/xlink" content-type="zoobank" xlink:type="simple">http://zoobank.org/89A104FC-DFF4-4AFD-BBB2-6A62C9CE79DB</object-id>
          </tp:taxon-name><tp:taxon-authority>Chen &amp; Gong</tp:taxon-authority><tp:taxon-status xmlns:xlink="http://www.w3.org/1999/xlink" xlink:type="simple">sp. n.</tp:taxon-status><xref ref-type="fig" rid="F2">Figs 13–24</xref></tp:nomenclature><tp:treatment-sec sec-type="description" id="SECID0E6PAE"><title>Measurements.</title><p>Body length (from apex of vertex to tip of abdomen): male 4.2 mm (N = 1); forewing length: male 1.7 mm (N = 1).</p></tp:treatment-sec><tp:treatment-sec sec-type="description" id="SECID0EEQAE"><title>Description.</title><p><italic>Coloration.</italic> Body mainly yellowish brown to blackish brown. The longitudinal stripe from apex of vertex to tip of abdomen pale yellowish white (Figure <xref ref-type="fig" rid="F2">13</xref>). Frons (Figure <xref ref-type="fig" rid="F2">16</xref>) dark brown with the small pustules yellowish brown between lateral and submedian carinae. Clypeus brown. Eyes and antennae dark brown. Forewing (Figs <xref ref-type="fig" rid="F2">13–14</xref>, <xref ref-type="fig" rid="F2">18</xref>) brown with one large yellowish white marking near apical margin. Legs brown.</p><p><italic>Head and thorax.</italic> Vertex with anterior margin subtruncated, width of vertex (Figure <xref ref-type="fig" rid="F2">15</xref>) including eyes as long as pronotum. Vertex (Figure <xref ref-type="fig" rid="F2">15</xref>) with length in middle line 0.8 times than width at base. Frons (Figure <xref ref-type="fig" rid="F2">16</xref>) 1.3 times longer in middle line than widest part, submedian carinae slightly keeled, areas between submedian carinae and lateral carinae slightly depress. Pronotum (Figure <xref ref-type="fig" rid="F2">15</xref>) shorter in middle line than vertex (1:1.6). Mesonotum (Figure <xref ref-type="fig" rid="F2">15</xref>) 0.7 times as long as vertex and pronotum together in middle line. Forewing (Figure <xref ref-type="fig" rid="F2">18</xref>) with length 1.3 times than broad at widest part, veins obscure.</p><p><italic>Male genitalia.</italic> Anal segment in dorsal view (Figure <xref ref-type="fig" rid="F2">19</xref>) with length 1.3 times longer in middle line than widest part, two lateral margins concave; in lateral view (Figure <xref ref-type="fig" rid="F2">20</xref>) dorsal margin slightly convex, the widest at apical 1/2, thence constricted, ventral margin slightly concave in the middle. Pygofer in lateral view (Figure <xref ref-type="fig" rid="F2">20</xref>) with posterior margin with upper half roundly convex, lower half truncated; in posterior view (Figure <xref ref-type="fig" rid="F2">21</xref>) nearly oval, with length 1.7 times as long as widest part; in ventral view (Figure <xref ref-type="fig" rid="F2">23</xref>) with posterior margin with two stout and short medioventral processes, anterior margin slightly convex, lateral margins subparallel. Genital style in lateral view (Figure <xref ref-type="fig" rid="F2">22</xref>) with basal 1/2 basally narrowing, median portion widest, apical margin slightly concave, with length 3.1 times as long as widest part, a strong finger-like process apically arising from dorsal margin, directed basad; in ventral view (Figure <xref ref-type="fig" rid="F2">23</xref>) long and narrow, with apex inward bent, nearly hook-like. Aedeagus with phallobase (Figs <xref ref-type="fig" rid="F2">20</xref>, <xref ref-type="fig" rid="F2">24</xref>) slender, long and tubular. Phallus (Figs <xref ref-type="fig" rid="F2">20</xref>, <xref ref-type="fig" rid="F2">24</xref>) tubular, much slender and longer, tapering apically, apical 1/2 beyond apical margin of phallobase, then apical 1/4 distinctly bent.</p></tp:treatment-sec><tp:treatment-sec sec-type="type material" id="SECID0EITAE"><title>Type material.</title><p>Holotype: ♂, <bold>China</bold>: Guangxi, Damingshan National Natural Reserve (<named-content xmlns:xlink="http://www.w3.org/1999/xlink" content-type="dwc:verbatimCoordinates" xlink:type="simple"><named-content content-type="geo-json" specific-use="{&#34;type&#34;:&#34;Point&#34;,&#34;coordinates&#34;:[108.616667,23.900000]}" id="NCID0ETTAE" xlink:type="simple">23°54'N, 108°37'E</named-content></named-content>), 10 August 2011, Zai-Hua Yang.</p></tp:treatment-sec><tp:treatment-sec sec-type="host" id="SECID0EYTAE"><title>Host plant.</title><p>Bamboo.</p></tp:treatment-sec><tp:treatment-sec sec-type="distribution" id="SECID0E4TAE"><title>Distribution.</title><p>China (Guangxi).</p></tp:treatment-sec><tp:treatment-sec sec-type="etymology" id="SECID0ECUAE"><title>Etymology.</title><p>The specific name is derived from the Latin words “<italic><tp:taxon-name><tp:taxon-name-part taxon-name-part-type="genus" reg="Bambusicaliscelis"/><tp:taxon-name-part taxon-name-part-type="species" reg="guttatus">guttatus</tp:taxon-name-part></tp:taxon-name></italic>” which refer to its forewing with a large yellowish white marking.</p></tp:treatment-sec><tp:treatment-sec sec-type="Differential diagnosis" id="SECID0ESUAE"><title>Differential diagnosis.</title><p><italic><tp:taxon-name><tp:taxon-name-part taxon-name-part-type="genus" reg="Bambusicaliscelis">B.</tp:taxon-name-part><tp:taxon-name-part taxon-name-part-type="species" reg="guttatus">guttatus</tp:taxon-name-part></tp:taxon-name></italic> sp. n. is similar to <italic><tp:taxon-name><tp:taxon-name-part taxon-name-part-type="genus" reg="Bambusicaliscelis">B.</tp:taxon-name-part><tp:taxon-name-part taxon-name-part-type="species" reg="fanjingensis">fanjingensis</tp:taxon-name-part></tp:taxon-name></italic>, but differs in: 1) forewing brown with one large yellowish white marking (blackish brown, without any marking in <italic><tp:taxon-name><tp:taxon-name-part taxon-name-part-type="genus" reg="Bambusicaliscelis"/><tp:taxon-name-part taxon-name-part-type="species" reg="fanjingensis">fanjingensis</tp:taxon-name-part></tp:taxon-name></italic>); 2) pygofer in posterior view, ventral margin with two medioventral processes (medioventral process single in <italic><tp:taxon-name><tp:taxon-name-part taxon-name-part-type="genus" reg="Bambusicaliscelis"/><tp:taxon-name-part taxon-name-part-type="species" reg="fanjingensis">fanjingensis</tp:taxon-name-part></tp:taxon-name></italic>); 3) genital style in lateral view with dorsal process located apically, large and apical margin roundly convex (dorsal process located near apex, relatively slender and apex sharp in <italic><tp:taxon-name><tp:taxon-name-part taxon-name-part-type="genus" reg="Bambusicaliscelis"/><tp:taxon-name-part taxon-name-part-type="species" reg="fanjingensis">fanjingensis</tp:taxon-name-part></tp:taxon-name></italic>).</p><fig id="F2" position="float" orientation="portrait"><label>Figures 13–24.</label><caption><p><italic><tp:taxon-name><tp:taxon-name-part taxon-name-part-type="genus" reg="Bambusicaliscelis">B.</tp:taxon-name-part><tp:taxon-name-part taxon-name-part-type="species" reg="guttatus">guttatus</tp:taxon-name-part></tp:taxon-name></italic> sp. n., male <bold>13</bold> Male habitus, dorsal view <bold>14</bold> Male habitus, lateral view <bold>15</bold> Head and thorax, dorsal view <bold>16</bold> Face <bold>17</bold> Head and thorax, lateral view <bold>18</bold> Forewing <bold>19</bold> Anal segment, dorsal view <bold>20</bold> Male genitalia, lateral view <bold>21</bold> Pygofer, posterior view <bold>22</bold> Genital Styles, lateral view <bold>23</bold> Pygofer and genital styles, ventral view <bold>24</bold> Aedeagus, lateral view. Scale bars: 0.5 mm (<bold>13–17, 19, 21–24</bold>), 1 mm (<bold>18, 20</bold>).</p></caption><graphic xmlns:xlink="http://www.w3.org/1999/xlink" xlink:href="zookeys-776-081-g002.jpg" position="float" orientation="portrait" xlink:type="simple" id="oo_219168.jpg"/></fig><!--PageBreak--><!--PageBreak--></tp:treatment-sec></tp:taxon-treatment>
